# Supplementary material for: Facile Synthesis of Functionalised Hyperbranched Polymers for Application as Novel, Low Viscosity Lubricant Formulation Components
Source: Polymers (Basel). 2022 Sep 14;14(18):3841. doi: 10.3390/polym14183841 (PMC9501064; doi:10.3390/polym14183841)
Supplement: Supplementary file 1 [file polymers-14-03841-s001.zip]

Archive with 1 entries (1 files):
- polymers-1888288-supplementary.pdf
